# Supplementary material for: Dual-Functional Nano-Functionalized Titanium Scaffolds to Inhibit Bacterial Growth and Enhance Osteointegration
Source: Nanomaterials (Basel). 2021 Oct 7;11(10):2634. doi: 10.3390/nano11102634 (PMC8537418; doi:10.3390/nano11102634)
Supplement: Supplementary file 1 [file nanomaterials-11-02634-s001.zip]

Archive with 1 entries (1 files):
- nanomaterials-1394258-supplementary.pdf
